# Supplementary material for: Recent Advances in Computer-Assisted Algorithms for Cell Subtype Identification of Cytometry Data
Source: Front Cell Dev Biol. 2020 Apr 28;8:234. doi: 10.3389/fcell.2020.00234 (PMC7198724; doi:10.3389/fcell.2020.00234)
Supplement: TABLE S1 — (A) Unsupervised clustering tools citations. (B) Unsupervised clustering tools applications. [file Table_1.xlsx]

## Sheet: Sheet1
				Citations @														Application@
Method	Year of Original Publication	Total Citation	Average Yearly Citation	Cell	Journal of Experimental Medicine	Immunity	Immunology	Nature Immunology	Journal of Immunology	Frontiers in Immunology	Note			Method	Year of Original Publication	Total Application	Average Yearly Application	Application at Cell	Journal of Experimental Medicine	Immunity	Science Immunology	Nature Immunology	The Journal of Immunology	Frontiers in Immunology	Average Citations and Application
ACCENSE	2014	148	29.6	4	1	2	1	0	5	5				ACCENSE	2014	37	7.4	2	1	1	1	0	1	3	37
AUTO-SPADE	2016	3	0.75	0	0	0	0	0	0	1				AUTO-SPADE	2016	0	0	0	0	0	0	0	0	0	0.75
CCAST	2014	9	1.8	0	0	0	0	0	0	0				CCAST	2014	3	0.6	0	0	0	0	0	0	0	2.4
CellCnn	2017	28	9.33333	0	0	0	0	0	0	0				CellCnn	2017	2	0.666667	0	0	0	0	0	0	0	10
Citrus	2014	193	38.6	3	0	0	1	0	3	10				Citrus	2014	46	9.2	0	0	0	1	0	1	6	47.8
ClusterX	2016	14	3.5	0	0	0	0	0	0	2	Published with Cytofkit, but only count citation and application for ClusterX			ClusterX	2016	9	2.25	0	0	0	0	0	0	2	5.75
Convex clustering	2017	13	4.33333	0	0	0	0	0	0	0				Convex clustering	2017	0	0	0	0	0	0	0	0	0	4.33333
Cydar	2017	23	7.66667	0	0	0	0	1	0	1				Cydar	2017	5	1.66667	0	0	0	0	1	0	0	9.33333
CytoSPADE	2012	23	4.6	0	0	0	0	0	2	0				CytoSPADE	2012	4	0.8	0	0	0	0	0	1	0	5.4
DBM	2009	16	3.2	0	0	0	0	0	0	0				DBM	2009	2	0.4	0	0	0	0	0	0	0	3.6
densityCUT	2016	11	2.75	0	0	0	0	0	0	0				densityCUT	2016	0	0	0	0	0	0	0	0	0	2.75
DensVM	2014	215	43	3	1	12	1	7	9	14	Among all the citations, not all of them cite tool DensVM, but cite other part of the paper			DensVM	2014	8	1.6	0	0	0	1	0	0	1	44.6
DEPECHE	2019	0	0	0	0	0	0	0	0	0				DEPECHE	2019	0	0	0	0	0	0	0	0	0	0
FLAME	2009	176	35.2	2	0	0	0	0	2	1				FLAME	2009	1	0.2	0	0	0	0	0	0	0	35.4
diffcyt	2018	8	4	0	0	0	0	0	0	0				diffcyt	2018	0	0	0	0	0	0	0	0	0	4
FloCK		NA									No publication, no google citation			FloCK										0	0
FLOCK	2010	98	19.6	1	0	1	0	0	4	5				FLOCK	2010	14	2.8	0	0	1	0	0	2	2	22.4
flowClust	2009	60	12	0	0	0	0	0	0	2				flowClust	2009	10	2	0	0	0	0	0	0	1	14
FlowGrid	2018	1	0.5	0	0	0	0	0	0	0				FlowGrid	2018	0	0	0	0	0	0	0	0	0	0.5
flowMeans	2011	97	19.4	0	0	0	0	0	2	1				flowMeans	2011	2	0.4	0	0	0	0	0	0	0	19.8
flowMerge	2009	56	11.2	0	0	0	0	0	1	1				flowMerge	2009	1	0.2	0	0	0	0	0	0	0	11.4
flowPeaks	2012	64	12.8	0	0	0	0	0	1	1				flowPeaks	2012	1	0.2	0	0	0	0	0	0	0	13
FlowSOM	2015	156	31.2	1	1	5	1	0	4	7	Add up the application using cytofkit (cite cytofkit, but not FlowSOM)			FlowSOM	2015	51	10.2	1	3	3	1	0	4	6	41.4
Flow-SNE	2015	1	0.2	0	0	0	0	0	0	0				Flow-SNE	2015	0	0	0	0	0	0	0	0	0	0.2
immunoClust	2015	40	8	0	0	0	0	0	1	1				immunoClust	2015	3	0.6	0	0	0	0	0	0	0	8.6
k-means	1967	NA									Citation for various applications			k-means	1967										0
OpenCyto	2014	85	17	0	0	0	0	0	1	4				OpenCyto	2014	16	3.2	0	0	0	0	0	1	1	20.2
PAC-MAN	2017	3	1	0	0	0	0	0	0	0				PAC-MAN	2017	0	0	0	0	0	0	0	0	0	1
PhenoGraph	2015	458	91.6	18	8	4	1	2	3	8	Include citation via cytofkit			PhenoGraph	2015	127	25.4	12	4	3	1	1	1	4	117
Rclusterpp		NA									Github reference, no publication yet			Rclusterpp											0
SamSPECTRAL	2010	88	17.6	1	0	0	0	0	0	1				SamSPECTRAL	2010	16	3.2	0	0	0	0	0	0	0	20.8
SPADE	2011	495	99	4	1	1	2	4	5	14				SPADE	2011	170	34	1	1	1	2	3	4	10	133
SWIFT	2014	56	11.2	0	0	0	0	0	1	1				SWIFT	2014	3	0.6	0	0	0	0	0	0	1	11.8
X-shift	2016	84	21	2	0	1	0	1	3	1				X-shift	2016	21	5.25	2	0	1	0	0	1	1	26.25
