# Supplementary material for: Recent Advances in Computer-Assisted Algorithms for Cell Subtype Identification of Cytometry Data
Source: Front Cell Dev Biol. 2020 Apr 28;8:234. doi: 10.3389/fcell.2020.00234 (PMC7198724; doi:10.3389/fcell.2020.00234)
Supplement: TABLE S2 — Manual gating markers. [file Table_2.xlsx]

## Sheet: Sheet1
Markers
CD45
CD123(IL-3R)
CD19
CD4
CD8a
CD11c
CD45RO
CD45RA
CD161
CD27
CD57
CD28
CD38
CD56(NCAM)
TCRϒδ
CD294
CD197(CCR7)
CD14
CD3
CD20
HLA-DR
